# Supplementary material for: Identification of Novel Quantitative Trait Loci and Candidate Genes Associated with Grain Yield and Related Traits Under Low-Light Stress Conditions in Rice
Source: Biomolecules. 2025 Sep 29;15(10):1388. doi: 10.3390/biom15101388 (PMC12562436; doi:10.3390/biom15101388)
Supplement: Supplementary file 1 [file biomolecules-15-01388-s001.zip]

Archive with 2 entries (2 files):
- biomolecules-3608205-revise-Supplementary.pdf
- biomolecules-3608205-revise-supplementary.xlsx
