# Supplementary material for: Identification of Novel Quantitative Trait Loci and Candidate Genes Associated with Grain Yield and Related Traits Under Low-Light Stress Conditions in Rice
Source: Biomolecules. 2025 Sep 29;15(10):1388. doi: 10.3390/biom15101388 (PMC12562436; doi:10.3390/biom15101388)
Supplement: Supplementary file 1 [file biomolecules-15-01388-s001.zip › biomolecules-3608205-revise-supplementary.xlsx]

## Sheet: S1 SSR Markers
Supplementary Table S1. List of polymorphic microsatellite markers used for genotyping of RILs developed from the cross between Swarnaprabha and IR8.
Sl. No.	Microsatellite Locus	Chromosome	Position (bp)	Forword sequence (5'-3')	Reverse sequence (5'-3')
1	RM12276	1	43043464	GTCGACGGCTTCCTCAAGATTGG	TGAGACCTCTGTGAAGGCACTCG
2	RM10402	1	6692271	TGGATTGAAGGGAGCTCTACACC	TTGCTCCACACGATCTACACAGC
3	RM12157	1	40819111	GCAATCAGTTGGAACTTGGAAGC	CAGATCACCTGAGCTGTGTTTGC
4	RM11935	1	37784288	AGCTGACGCCTGGACTATGAAGC	CACAGCCTAAGTCTCTGTCAACATCC
5	RM11522	1	28070723	TAACTGCAGTGCTCAACAAAGG	CTAGGTACCGGATTAAGATTCACC
6	RM24586	1	19226504	CGTTCGTGGAGTGGTATGTG	CATACCGAAGTGAGGAACTCG
7	RM12182	1	41385452	GTTACGCCGAATCATGTCATTCATCC	CGGAGAGCATATTCTTGCTTGCTACC
8	RM10207	1	3944512	GATCATCACCAAGAGCTCCTCTGC	GAATCCAGATTCCATCCATCCATCC
9	RM11940	1	37836373	AGGCTCATGCGAGATTATCTGACC	AAATGGTCTTCAGTGCTCCAGTTCG
10	HYVSSR01-67	1	28642362	GCAGCTCAAATAGCAAGAGT	CAACTGCCAGCTATCATACA
11	RGNMS223	1	14069740	TGAGTGAGACTTGACAGTGC	AGTTAACACCAATGCTGACC
12	RM12599	2	4666878	TGGCAACGAAGACACATC	GGAGTAGAACCACGAAGCC
13	RM13297	2	18658275	GATTTGGGCATGATCCTAAGAGG	GTGCATGGAACAATGGAAGAGC
14	RM12601	2	4698903	GCGAACTCGACGACTACTCAACC	CACAACGTCGTCTCCAAGTGC
15	RM13861	2	29187960	CCCATTACAACAGCTCCAATGC	ATGAGCCACCAAATTACCTCTGG
16	RM13854	2	29103213	CGTCAGTAATGGCGGATCTTGC	CTTCGCTATCACCGAAGGAACC
17	HYVSSR02-54	2	21841720	TCACTTGATGGTACACCAGA	AGCGACACGGTAGTATGTTT
18	RM14428	3	3359443	GTACTACCCAATTCCAACACTGAACC	TCTTCTCTGTTCGCATGTGTATCG
19	RM14292	3	751885	TCGTACTGCACCTGCATCTTGC	ATGAACCACAACTACGGCAACG
20	RM15981	3	31846963	GGTTAAAGGGAGGACACCACTCG	TCTAGCCAGGCATGACAAGAACC
21	RM14516	3	4728158	CTGTCCGCTGTAGCAAATGTACC	TCTTGCTAGCACTTGAGATCTTCG
22	RM14772	3	9948802	GGCGCTAGGTGATCATTTCTCC	TTACCCTCTCCCACCAAATTAGC
23	RM15630	3	26073971	AACTCGAAGGATCTCGCCCAACC	ACCCACCTCCTCACGCTGTACG
24	RM545	3	4947911	CAATGGCAGAGACCCAAAAG	CTGGCATGTAACGACAGTGG
25	RM14772	3	10000529	ATGATTTGACTCCCTCTGTG	GAGGAAGAAGGAAAGGTGAT
26	RM14773	3	10045597	GTCGTCGATGTCCCTCTC	CTGCTCCAGCGACTATTAAA
27	RM14694	3	8457096	AATTCAGTTCACGCATTCTT	AGCTGTTCGTCTGCATAGTT
28	RM15905	3	31340149	CTCCTCCTCACTCGATCATA	CCTGGACTTCACTTAGGTTG
29	RM13297	3	19443005	ATATCTCGTTACCCAAACCA	GCAACTAGAGCGCCGATA
30	RM17478	4	30879434	CAGATGGTAAATTCCACCGAACC	CAAATCCCAATGTCCTCTTCTCC
31	RM17487	4	31144126	CGGAGCATGTGGAGAGGAACTCG	GGAGAGGGCAAGGGCTTCTTCG
32	RM17784	5	830380	CAAAGGTAGTCACATGGTGGATGG	GGTGTGTGGATGGTTGACATCG
33	RM18485	5	16853444	TTTCTTCTTTCCCTAGCCTACCC	GGAAAGGAACTCTATCCAGTAGTAGC
34	RM18459	5	16531370	TGAGAGGATACTTGGGACTG	CCAGCATGCAACTGTAACTA
35	RM20644	5	29824149	GGATCGGTCATCTGAATCTA	TGTTCTGTTCATGTTGCAGT
36	RM20659	6	29445649	GATGATCCGAATCCAATCCAAACC	ATCGCATCGACGAGTCCTTCG
37	RM20377	6	24320992	GTGTGTGATGTGCATGTTTCTG	CATGTGATGCCCTGTAGGAACC
38	RM20372	6	24307718	GGCTTGTTAGCTAGGGTTATTGG	GAACATTTGCTGATGTCTCACC
39	RM8107	6	483009	ATTGACCTGATGTATGTAATATATCAAG	AGAACAAGAAAGCCTATCACTATATATC
40	RM20653	6	29198337	AACCTAGATCCTCTCCTTCCATGC	CAAGAAACCGACCTTGTTGATCG
41	RM20372	6	25185718	GAACTAATCTGCTGACCTGG	CCTATACTGGTAATGGCAGC
42	RM23344	6	24160877	AGCATTTGTGTGTGCAATAG	ATGCTTGCCTCATCAGTAGT
43	RM21808	7	22184405	TCCGATCGCTCCAGTATTCAGTGC	ACAGCTGCGCATGCAACAACG
44	RM18	7	25652511	TTCCCTCTCATGAGCTCCAT	GAGTGCCTGGCGCTGTAC
45	RM20783	7	111474	TGCTCCAAGAGACTTGATCT	GAGTACCAATTCAGCGACAT
46	RM21079	7	4066250	GGTGTGTTGTCGAATCTCTC	ATGCCATTGTCCTTACATTC
47	RM21706	7	20317549	TAGCCCTGGATTATTGTTCA	TTCAGCTTCTAAACCACTCC
48	RM22674	8	8496586	TCAATCAATGGCATGTCAGACC	GTGTTACAGTCTGCATTAACCACACC
49	RM556	8	22339816	ACTCCAAACCTCACTGCACC	TAGCACACTGAACAGCTGGC
50	RM210	8	22471837	TCACATTCGGTGGCATTG	CGAGGATGGTTGTTCACTTG
51	RM22506	8	4724557	AATGACCCATTATGCGGCAAAGC	CCTTTGGCGCACCAACTAAGAGTACC
52	RM337	8	152299	GTAGGAAAGGAAGGGCAGAG	CGATAGATAGCTAGATGTGGCC
53	RM6208	8	5788025	TCGAGCAGTACGTGGATCTG	CACACGTACATCTGCAAGGG
54	RM225565	8	5796298	TCCACGCGTTGTCGTAGAAATTTAGC	AGCCCGAGCACCATGAAACACC
55	RM22542	8	5260440	TGAACCTCAAGAATGAATCC	AACAGCTCCTACTGTTGCAT
56	HYVSSR08-10	8	5183345	TACCACCGATTATTGTCGTAT	GAAGTGAGGAAGGGAAGAATA
57	HYVSSR08-15	8	6317015	GAACGCACTCGTTATATTGAC	ACACCGTTTGTGATAAGATGT
58	HYVSSR08-18	8	7322476	CGTACATACTTGGGATGAGC	GCCATGATCAAAGCATTATT
59	HYVSSR08-06	8	4638364	ACTCCACTACGATACTCCTCC	AAACACCAAACAAATTTACCA
60	HYVSSR08-17	8	6715556	TGGCATGTCAATTTCTAATCT	GGAGTACGTACGTGCAACTAT
61	HYVSSR08-30	8	17501335	TACATTTCCAATCAGACGGT	GACAAGCCGTTCAATATTTC
62	RM24457	9	16815857	CCTTTATGCATGTGTGGAACAGC	GTAATGCCAAAGGGAATGTGAGG
63	RM23946	9	7887511	CAATGCGAATCAAGGTTCAGAGC	GTGAGGTGGTGGGTGGTTATGG
64	RM23985	9	8617212	GCGTCCTACTACTCCACATCAGC	AGCTGAAGCAACACCATACATGC
65	HYVSSR09-43	9	19037129	TCCACACAGTAGTCCACGTA	GCCCATATTAATACACGCAT
66	HYVSSR09-44	9	19709432	TGGTCATTGTTGGTTGTTTA	GGTGCTGATGACTTCTGAAT
67	RM26979	11	21683939	ACAACTTCCTCTCTGTTTCACTACCC	CTGCTCTTTGTGCGCTTTATCC
68	AUT26402	11	9001608	TGGAACACCCATAGACAAACAGC	TGGCAAGTGGTATTCTTCCTTCC
69	RM26086	11	2638921	CAGCGCTTTGTACATCTCACTCC	GCATCCTCTGCACCTATTCTTGG
70	HYVSSR11-03	11	576351	GGTTCCCAATGCAGTATAGA	TAACCAACGTTGATCATTCA
71	HYVSSR11-09	11	1338334	AAGCCTCATCGGCAACCC	AGGGACACTTCTATCTCCAGT
72	RM27824	12	7712941	GCTCTCACCCTCAACAGCAACC	GTTGAGCAGGTGTATGTGCATGG
73	RM28524	12	23701199	GGAACAGTACCTCGTCGCTTGG	GCTCGAGCAACTGACAAGTGG
74	RM27654	12	4192581	ACCTTAGGGCTGAGTTCTTT	TTAGGCTTGTCTCTTCCTCA
75	RM28490	12	23467859	ATCTAACAACAACAATCCCG	CATCTTCATCCCTCGTGTAT

## Sheet: S2-Polymorphic SNP markers
Supplementary Table S2. List of polymorphic SNP markers used for genotyping of RILs developed from the cross between Swarnaprabha and IR8.
Sl. No.	SNP ID (Affi)	SNP ID	Chromosome	Position	Strand	Allele A	Allele B	SNP Info
1	Affx93249680	TBGI004583	1	1640037	+	T	G	resides in gene,resides in intron
2	Affx93214764	TBGI012444	1	4969200	+	A	G	resides in gene,resides in intron
3	Affx93257639	TBGI022320	1	10968149	+	A	T	resides in gene,resides in intron
4	Affx93241885	TBGI024500	1	12904605	+	A	C	resides in 3' UTR,resides in gene,resides in intron
5	Affx93233380	TBGI028001	1	15341603	+	T	C	non-synonymous SNP,resides in gene
6	Affx93246306	TBGI031980	1	19000471	+	A	C	resides in gene,synonymous SNP
7	Affx93260792	TBGI034012	1	21048878	+	T	C	disrupts initiation codon,non-synonymous SNP,resides in gene
8	Affx93259142	TBGI054892	1	33099339	+	A	G	non-synonymous SNP,resides in gene
9	Affx93254811	TBGI063759	1	38111714	+	A	C	resides in 5' UTR,resides in gene
10	Affx93220956	TBGI086323	2	7032875	+	T	G	resides in gene,resides in intron
11	Affx93244178	TBGI090342	2	10353099	+	A	G	resides in gene,synonymous SNP
12	Affx93211972	TBGI090474	2	10424426	+	A	G	resides in gene,resides in intron
13	Affx93218813	TBGI120019	2	34403506	+	A	T	resides in 5' UTR,resides in gene
14	Affx93241206	TBGI132612	3	5491844	+	A	G	non-synonymous SNP,resides in gene
15	Affx93218495	TBGI133686	3	6262414	+	A	C	resides in 5' UTR,resides in gene
16	Affx93229315	TBGI134239	3	6911865	+	T	C	resides in gene,resides in intron
17	Affx93223301	TBGI137429	3	9442551	+	T	C	non-synonymous SNP,resides in gene
18	Affx93260190	TBGI138680	3	10283268	+	T	G	resides in gene,resides in intron
19	Affx93249625	TBGI168085	3	31296135	+	A	C	non-synonymous SNP,resides in gene
20	Affx93238738	TBGI185733	4	4263171	+	T	C	resides in 5' UTR,resides in gene
21	Affx93215884	TBGU187274	4	5300341	+	A	G	resides in gene,resides in intron,synonymous SNP
22	Affx93242145	TBGI189571	4	7299778	+	T	C	resides in gene,synonymous SNP
23	Affx93260627	TBGI194933	4	14039449	+	T	G	resides in gene,resides in intron
24	Affx93236197	TBGI210835	4	27641378	+	C	G	resides in gene,synonymous SNP
25	Affx93228130	TBGI229863	5	3461194	+	T	C	resides in 3' UTR,resides in gene,resides in intron
26	Affx93230537	TBGI244520	5	16817975	+	T	G	non-synonymous SNP,resides in gene
27	Affx93248203	TBGI253213	5	22405932	+	A	G	resides in gene,resides in intron
28	Affx93240067	TBGI273346	6	3328686	+	A	G	non-synonymous SNP,resides in gene
29	Affx93239192	TBGI278662	6	6892133	+	A	G	resides in 3' UTR,resides in gene,resides in intron
30	Affx93234087	TBGI299386	6	22375721	+	A	G	non-synonymous SNP,resides in gene
31	Affx93252407	TBGI302499	6	24222151	+	T	G	resides in 3' UTR,resides in gene
32	Affx93235830	TBGI307274	6	26660724	+	A	C	non-synonymous SNP,resides in gene
33	Affx93258412	TBGI322578	7	13639079	+	A	T	resides in gene,resides in intron
34	Affx93255060	TBGI329584	7	22565425	+	A	G	non-synonymous SNP,resides in gene
35	Affx93215065	TBGI329697	7	22670592	+	T	C	non-synonymous SNP,resides in gene
36	Affx93256864	TBGI332415	7	25218392	+	T	C	non-synonymous SNP,resides in gene
37	Affx93214152	TBGI333048	7	25866087	+	A	G	non-synonymous SNP,resides in gene
38	Affx93230286	TBGI341212	8	3157426	+	A	G	resides in gene,resides in intron
39	Affx93246042	TBGI343079	8	5115880	+	C	G	non-synonymous SNP,resides in gene
40	Affx93252641	TBGI349235	8	10651303	+	A	C	resides in gene,synonymous SNP
41	Affx93238531	TBGI382216	9	15495016	+	T	C	resides in gene,resides in intron
42	Affx93257186	TBGI387822	9	19150775	+	T	G	resides in 3' UTR,resides in gene,resides in intron
43	Affx93252738	TBGI097639	9	20345686	+	T	C	resides in gene,resides in intron
44	Affx93229223	TBGI389385	9	21146851	+	A	G	non-synonymous SNP,resides in gene
45	Affx93244150	TBGI390847	9	22276263	+	T	G	non-synonymous SNP,resides in gene
46	Affx93247497	TBGI404642	10	12690625	+	T	C	non-synonymous SNP,resides in gene
47	Affx93236017	TBGI410863	10	18038523	+	T	C	resides in gene,resides in intron
48	Affx93233829	TBGI452447	11	27148112	+	T	C	resides in gene,resides in intron

## Sheet: S3-Descriptive statistics
Supplementary Table S3. Descriptive estimates of mean, range and other parameters of RILs for grain yield and related traits in the Kharif seasons of 2019 and 2021 under low light (LL)and control (normal) light(NL) conditions.
Season	Traits	N	Mean		SD		Variance		SE Mean		CV		Range		Skewness		Kurtosis		Test of significance (P)	% Difference
			NL	LL	NL	LL	NL	LL	NL	LL	NL	LL	NL	LL	NL	LL	NL	LL	Between NL and LL	Between NL and LL
Kharif 2019	DFF	188	97.66	96.04	7.92	10.15	62.71	102.98	0.58	0.74	8.11	10.57	80-112	80-114	-0.33	0.16	-0.72	-1.35	0.0352	-1.66
	PH	188	114.5	115.14	21.22	19.46	450.27	378.63	1.55	1.42	18.53	16.9	60-160.4	60.9-155.6	-0.82	-0.84	-0.1	0.34	0.2497	0.56
	TN	188	10.28	8.98	1.71	1.72	2.93	2.96	0.12	0.13	16.64	19.14	6.9-15.8	5.3-15.2	0.3	0.45	0.12	0.43	0	-12.6
	PN	188	9.47	8.18	1.78	1.74	3.16	3.02	0.13	0.13	18.77	21.25	5.4-15.5	3.4-14.4	0.25	0.03	0.09	0.02	0	-13.66
	GN	188	128.04	71.63	39.14	27.07	1531.8	732.55	2.85	1.97	30.57	37.79	34.2-224.5	8.9-153.2	0.07	0.27	0.64	0.25	0	-44.06
	SN	188	160.4	114.34	39.54	26.1	1563.7	681.28	2.88	1.9	24.65	22.83	76.4-257.9	25.2-197	0.13	-0.04	-0.73	0.69	0	-28.72
	SFP	188	78.93	61.25	10.1	16.46	101.98	270.88	0.74	1.2	12.79	26.87	44.4-96.1	15.3-94.3	-0.9	-0.36	0.87	-0.22	0	-22.4
	PW	188	2.79	2.04	0.69	0.7	0.47	0.49	0.05	0.05	24.69	34.3	0.9-4.5	0.2-4.4	0.07	0.5	0.12	1.12	0	-26.79
	TGW	188	24.49	23.14	2.07	2.6	4.29	6.78	0.15	0.19	8.46	11.26	18.1-29.8	15.7-30.7	0	0.39	0.06	0.45	0	-5.52
	GY	188	13	10.22	3.6	4.23	12.99	17.9	0.26	0.31	27.71	41.38	5.1-22.4	3.1-21.4	0.11	0.55	0.58	0.05	0	-21.38
Kharif 2021	DFF	188	96.12	89.77	6.23	9.46	38.86	89.56	0.45	0.69	6.49	9.49	85-112	82-112	0.12	-0.54	-0.41	-1.03	0	-6.61
	PH	188	114.89	117.32	19.24	18.8	370.27	353.47	1.4	1.37	16.75	16.03	63.4-158.8	60.9-155.6	-0.8	-0.65	-0.05	-0.01	0.0004	2.12
	TN	188	10.52	8.95	2.11	1.97	4.43	3.87	0.15	0.14	20.02	21.98	5.2-17.4	3.5-14.7	0.66	-0.36	-0.52	0.19	0	-14.88
	PN	188	9.78	8.11	2.09	2.05	4.35	4.22	0.15	0.15	21.31	25.33	5-16.6	3-12.8	0.69	0.31	-0.7	0.37	0	-17.09
	GN	188	138.06	108.82	41.78	35.1	1745.4	1231.6	3.05	2.56	30.26	32.25	56-259	32.1-189.5	0.24	0.05	0.21	0.4	0	-21.18
	SN	188	171.76	168.53	44.08	42.52	1943.1	1807.6	3.21	3.1	25.67	24.64	75.4-279	57.4-280.5	0.19	-0.04	-0.42	-0.18	0.0231	-1.88
	SFP	188	79.82	62.61	9.57	11.64	91.59	135.57	0.7	0.85	11.99	18.6	49.6-95.5	30.5-87	-0.65	-0.31	0.07	-0.17	0	-21.56
	PW	188	2.63	1.65	0.6	0.48	0.36	0.23	0.04	0.04	22.74	29.14	0.98-4.4	0.7-3.3	0.09	0.66	0.1	0.88	0	-37.29
	TGW	188	25.48	24.49	2.1	2.1	4.42	4.41	0.15	0.15	8.25	8.58	16.4-29.9	18.05-29.65	0.55	0.06	0.92	0.06	0	-3.88
	GY	188	14.78	11.53	4.29	3.34	18.4	11.18	0.31	0.24	29.02	29.01	6.2-26.4	3.7-20.8	0.5	0.56	0.16	0.34	0	-22.01
DFF: Days to 50% flowering, PH: Plant height (cm), TN: Tiller number, PN: Panicle number, GN: Grain number per panicle, SN: Spikelet number per panicle, SFP%: Spikelet fertility percentage, PW: Panicle weight (g), TGW: Thousand grain weight (g), and GY: Grain yield
SD: Standard deviation, SE: Standard error, CV: Coefficient of variance, LL-Low light, NL-Normal (control) light, N: Number of RILs

## Sheet: S4-ANOVA
Supplementary Table S4. Analysis of variance (ANOVA) for grain yield and related traits in RILs during Kharif seasons of 2019 and 2021 under low light and normal (control) light conditions.
Trait Name	Source	DF	SS	MS	F-value	Pr>F	TraitName	Source	DF	SS	MS	F-value	Pr>F
DFF	Model	377	36907.3	97.8972	1.848	5.07e-06	SN	Model	377	1269162	3366.48	4.516	0
	Error	374	19812.6	52.975				Error	374	278798	745.451
	R-square(%)	65.0693						R-square(%)	81.9893
	Genotype	187	25624.4	137.029	2.5867	0		Genotype	187	670024	3583.02	4.8065	0
	Environment	1	223.537	223.537	4.2197	0.0407		Environment	1	227272	227272	304.878	0
	GE_interaction	187	9561.95	51.1334	0.9652	0.00604		GE_interaction	187	172378	921.806	1.2366	0.0439
	BartlettTest( Homogeneity)	32.8296	0					BartlettTest( Homogeneity)	12.2059	0.000478
PH	Model	377	266752	707.564	10.8019	0	SFP	Model	377	141803	376.135	5.0459	0
	Error	374	24498.3	65.5035				Error	374	27878.9	74.5424
	R-square(%)	91.5886						R-square(%)	81.9893
	Genotype	187	256761	1373.06	20.9616	0		Genotype	187	670024	3583.02	4.8065	0
	Environment	1	312.207	312.207	4.7663	0.0296		Environment	1	227272	227272	304.878	0
	GE_interaction	187	9086.59	48.5914	0.7418	0.989		GE_interaction	187	172378	921.806	1.2366	0.0439
	BartlettTest( Homogeneity)	15.435	8.67e-05					BartlettTest( Homogeneity)	12.2059	0.000478
TN	Model	377	2366.03	6.2759	3.4617	1.38e-05	PW	Model	377	348.271	0.9238	3.4773	2.22e-05
	Error	374	678.045	1.813				Error	374	99.3579	0.2657
	R-square(%)	77.7257						R-square(%)	77.8035
	Genotype	187	1245.75	6.6618	3.6745	0		Genotype	187	137.029	0.7328	2.7583	0
	Environment	1	8.71	8.71	4.8	0.029		Environment	1	14.2294	14.2294	53.5618	0
	GE_interaction	187	729.982	3.9036	2.1532	8e-08		GE_interaction	187	54.0849	0.2892	1.0887	0.25
	BartlettTest( Homogeneity)	82.4325	0					BartlettTest( Homogeneity)	1.7133	0.0191
PN	Model	377	2314.17	6.1384	2.645	1.78e-05	TGW	Model	377	3427.79	9.0923	4.1298	0
	Error	374	867.962	2.3208				Error	374	823.405	2.2016
	R-square(%)	72.7239						R-square(%)	80.6312
	Genotype	187	1141.06	6.1019	2.6293	0		Genotype	187	1716.45	9.1789	4.1691	0
	Environment	1	8.97	8.97	3.86505	0.05		Environment	1	267.358	267.358		0
	GE_interaction	187	750.166	4.0116	1.7286	4.53e-06		GE_interaction	187	1180.07	6.3105	2.8663	0
	BartlettTest( Homogeneity)	31.5992	0					BartlettTest( Homogeneity)	0.0461	0.0083
GN	Model	377	1218802	3232.9	4.9227	0	GY	Model	377	11632.9	30.8565	6.2599	0
	Error	374	245619	656.735				Error	374	1843.54	4.9293
	R-square(%)	83.2276						R-square(%)	86.3203
	Genotype	187	608621	3254.66	4.9558	0		Genotype	187	6013.53	32.1579	6.5239	0
	Environment	1	104756	104756	159.51	0		Environment	1	444.481	444.481	90.1718	0
	GE_interaction	187	125899	673.255	1.0252	4.17e-06		GE_interaction	187	3453.45	18.4677	3.7465	0
	BartlettTest( Homogeneity)	29.4313	5.96e-08					BartlettTest( Homogeneity)	19.1235	1.37e-05
DF-degree of freedom, SS-Sum of Squares, MS-Mean Square,F-value:The F-value follows an F-distribution, and the significance of the F-value is determined by comparing it to critical values from the F-distribution with appropriate degrees of freedom, Pr>F-The p-value associated with the F-statistic is denoted as "Pr>F", R2 - Coefficient of Determination, GE interaction- genotype*environment interac…

## Sheet: S5-Linkage map
Supplementary Table S5. Linkage map skeleton constructed using ICMapping QTL software.
Chrom#	Total number of markers	No. of polymorphic markers	Markers used for linkage map skeleton constructiona	No. of Linkage group	Linkage group	Length (cM)b
1	203	20	RM12276,RM10402,RM12157,RM11935,RM11522,RM24586,RM12182,RM10207,RM11940, HYVSSR01-67,TBGI028001,TBGI024500,TBGI022320TBGI031980,TBGI063759,TBGI054892,TBGI034012	2	LG1,LG2	170.58
2	171	11	RM13297,RM12601,RM13861,RM13854,HYVSSR02-54,TBGI090474,TBGI090342,TBGI086323	1	LG3	287.39
3	191	15	RM14428,RM14292,RM14787,RM15981,RM14516,RM14772,RM15630,RM545,TBGI168085,TBGI133686,TBGI137429,TBGI134239,TBGI138680	1	LG4	309.91
4	135	6	RM17478,RM17487,TBGI210835,TBGI187274,TBGI189571,TBGI194933	1	LG5	180.43
5	125	8	RM17784,RM18485,TBGI229863,TBGI253213,TBGI244520	1	LG6	227.52
6	120	13	RM20659,RM20377,RM20372,RM8107,RM20653, TBGI299386,TBGI307274,TBGI278662,TBGI302499,TBGI273346	1	LG7	186.74
7	91	9	RM21808,RM18,TBGI333048,TBGI329584,TBGI332415,TBGI322578,TBGI329697	2	LG8,LG9	246.28
8	104	17	RM22674,RM556,RM210,RM22506,RM337,RM6208,RM225565, HYVSSR08-10,HYVSSR08-15,HYVSSR08-18,HYVSSR08-6,HYVSSR08-17,HYVSSR08-30,TBGI341212,TBGI349235,TBGI343079	1	LG10	166.82
9	81	10	RM24457,RM23946,RM23985,HYVSSR09-43,HYVSSR09-44,TBGI389385,TBGI382216,TBGI097639,TBGI387822,TBGI390847	1	LG11	258.11
10	49	1	TBGI410863	1	LG12	48.92
11	70	8	RM26979,AUT26402,RM26086,HYVSSR11-03,HYVSSR11-09,TBGI452447	1	LG13	159.49
12	67	5	RM27824,RM28524	1	LG14	55.63
Total	1407	123	Average marker density approx =22.75cM	14		2297.74
b Kosambi mapping function was used to estimate marker distances, LG-Linkage group

## Sheet: S6-All the identified QTLs -R
	Supplementary Table S6. List of QTLs associated with grain yield and related traits identified using RIL mapping population developed from the cross between Swarnaprabha (tolerant) and IR8 (susceptible) in Kharif seasons of 2019 and Kharif 2021 under low light and normal (control) light conditions.
SL No	Trait Name	QTL Name	Chromosome	Position (cM)	LeftMarker	RightMarker	LOD	PVE(%)	Add	Condition	Season(Kharif)	Parental contribution
1	DFF	qDFF1.1N	1	289-291	RM12276	RM10402	3.16-3.23	6.67-11.37	1.41-1.45	NL	2019, 2021	SP
2		qDFF2.1L	2	19-35	RM12601	TBGI090342	14.08-18.39	10.69-11.32	(-1.3-2.18)	LL	2019, 2021	IR8
3		qDFF3.1L	3	80-81	TBGI137429	RM14292	9.24-18.56	9.96-10.24	0.72-10.21	LL	2019, 2021	SP
4		qDFF4.1L	4	21-32	RM17478	TBGI210835	10.32-12.66	6.63-10.21	(-0.96-0.17)	LL	2021	IR8
5		qDFF5.1L	5	118	TBGI253213	RM17784	15.5463	7.697	0.1781	LL	2019	SP
6		qDFF5.2L	5	32	TBGI229863	TBGI244520	12.2675	10.3226	0.3849	LL	2020	SP
7		qDFF7.1L	7	103	TBGI322578	RM21808	16.585	6.701	-0.7073	LL	2019	IR8
8		qDFF8.1CLN	8	170-214	RM337	HYVSSR8-06	3.37-13.24	7.74-11.33	(-0.75..-2.16)	NL,LL	2019, 2021	IR8
9		qDFF8.2L	8	132	TBGI343079	HYVSSR8-17	15.06	9.3265	0.3344	LL	2021	SP
10	PH	qPH1.1CLN	1	27-32	TBGI054892	RM11935	3.34-12.57	5-10.82	0.35-0.55	NL,LL	2019, 2021	SP
11		qPH1.2CLN	1	100-104	RM11935	RM11940	4.06-5.85	4.76-9.58	8.50-10.51	NL,LL	2019, 2021	SP
12		qPH1.3CLN	1	158-164	RM11522	RM12182	5.01-13.18	4.16-11.22	2.60-3.94	NL,LL	2019, 2021	SP
13		qPH3.1N	3	6-7	RM15630	TBGI133686	7.88-8.43	8.86-11.25	0.87-1.13	NL	2019, 2021	SP
14		qPH3.2N	3	76-78	TBGI137429	RM14292	8.06-9.55	10.95-11.19	17.88-18.47	NL	2019, 2021	SP
15		qPH3.3N	3	320	RM14787	RM15981	14.13-14.64	6.95-9.21	2.14-3.05	NL	2019, 2021	SP
16		qPH8.1N	8	50-68	HYVSSR8-18	RM210	3.27-13.02	5.14-8.52	0.28-0.85	NL	2019, 2021	SP
17		qPH8.2N	8	12	RM556	TBGI341212	11.94-12.51	10.92-11.01	(-0.33..-0.84)	NL	2019, 2021	IR8
18		qPH8.3N	8	159	HYVSSR8-17	HYVSSR8-15	11.2698	10.1288	1.3691	NL	2019	SP
19		qPH9.1CLN	9	83-102	TBGI390847	HYVSSR9-43	3.93-14.24	10.91-11.94	0.67-6.37	NL,LL	2019, 2021	SP
20	TN	qTN1.1N	1	79-85	TBGI054892	RM11935	3.69-3.98	12.47-13.75	(-0.39..-1.39)	NL	2019, 2021	IR8
21		qTN8.1N	8	110	TBGI343079	HYVSSR8-17	2.8846	14.1654	-0.6585	NL	2019	IR8
22		qTN8.2L	8	141	TBGI343079	HYVSSR8-17	2.8673	12.5134	0.3407	LL	2021	SP
23		qTN8.3N	8	150	RM337	HYVSSR8-6	3.1194	10.6419	-0.5679	NL	2021	IR8
24	PN	qPN3.1N	3	346	RM15981	TBGI168085	2.5468	5.7214	-0.2333	NL	2021	IR8
25		qPN3.2N	3	46	TBGI137429	RM14292	2.75	5.3115	-0.2797	NL	2021	IR8
26		qPN4.2L	4	88	TBGI210835	TBGI194933	3.0469	7.2019	0.0461	LL	2021	SP
27		qPN7.1N	7	123	Affx93258412	RM21808	3.1726	5.243	0.0529	NL	2021	SP
28		qPN8.1N	8	14	RM6208	RM22674	2.5961	8.5627	0.1405	NL	2021	SP
29		qPN8.2N	8	150	RM337	HYVSSR8-6	3.3186	6.165	-0.5855	NL	2021	IR8
30	GN	qGN1.1L	1	100-107	RM11935	RM11940	3.01-4.89	11.83-12.69	0.51-9.78	LL	2019, 2021	SP
31		qGN3.1N	3	295	RM14787	RM15981	2.5414	6.2805	10.9509	NL	2019	SP
32		qGN9.1L	9	131	RM24457	RM23985	2.8192	6.66	0.5121	LL	2019	SP
33	SN	qSN1.1L	1	101-103	RM11935	RM11940	3.68-4.01	11.20-15.21	2.23-8.73	LL	2019, 2021	SP
34		qSN3.1CLN	3	278-292	RM14787	RM15981	3.05-3.95	11.28-17.70	0.08-10.34	NL,LL	2019, 2021	SP
35	SN	qSN3.2N	3	292	RM14787	RM15981	2.8936	7.702	10.3457	NL	2019	SP
36	SFP	qSFP1.1N	1	80-85	TBGI054892	RM11935	3.46-4.39	10.08-11.65	(-0.03..-1.20)	NL	2019, 2021	IR8
37		qSFP1.2N	1	157-159	RM11522	RM12182	3.72-4.39	6.05-10.09	0.25-1.005	NL	2019, 2021	SP
38		qSFP1.3N	1	53-54	RM10207	TBGI031980	4.33-7.43	7.19-8.25	(-0.4 -0.16)	NL	2019, 2021	IR8
39		qSFP3.1N	3	111-120	TBGI137429	RM14292	2.73-2.80	5.21-9.29	1.29-2.84	NL	2019, 2021	SP
40		qSFP4.1L	4	13-72	RM17487	RM17478	3.18-5.28	7.14-8.34	0.26-1.27	LL	2019, 2021	SP
41		qSFP6.1N	6	32-53	RM20659	RM20372	3.13-3.23	5.92-7.32	(-0.45 -1.03)	NL	2019, 2021	IR8
42		qSFP6.2N	6	205-207	TBGI278662	TBGI273346	2.99-3.94	10.11-10.24	0.54-0.55	NL	2019, 2021	SP
43		qSFP8.1N	8	61	RM210	HYVSSR8-30	3.5076	11.0222	1.0558	NL	2019	SP
44		qSFP8.2N	8	145	TBGI343079	HYVSSR8-17	3.8458	10.9953	1.1856	NL	2019	SP
45		qSFP8.3N	8	151	HYVSSR8-17	HYVSSR8-15	3.8342	10.8458	1.3784	NL	2019	SP
46		qSFP8.4L	8	5	RM556	TBGI341212	3.8124	9.4619	-2.9843	LL	2019	IR8
47	PW	qPW1.1CLN	1	85-108	RM11935	RM11940	3.10-3.99	6.50-14.52	0.19-0.24	NL,LL	2019, 2021	SP
48		qPW1.2L	1	222	RM12157	RM12276	4.1133	8.9555	0.0989	LL	2019	SP
49		qPW1.3L	1	74	TBGI034012	TBGI028001	3.6997	11.5892	0.0361	LL	2019	SP
50		qPW3.1L	3	188-215	RM545	RM14772	3.48-3.58	11.74-12.11	0.04-0.15	LL	2019, 2021	SP
51		qPW3.2L	3	32	TBGI134239	TBGI138680	2.5919	10.6411	-0.0013	LL	2021	IR8
52		qPW4.1N	4	19	TBGI194933	TBGI210835	3.1218	6.9494	0.1806	NL	2021	SP
53		qPW9.1L	9	104	HYVSSR9-44	RM24457	3.3785	10.1771	0.0985	LL	2019	SP
54		qPW9.2L	9	166	RM24457	RM23985	3.3298	5.1228	0.0302	LL	2019	SP
55	TGW	qTGW1.1L	1	102-103	RM11935	RM11940	3.50-4.17	6.44-7.55	0.45-0.96	LL	2019, 2021	SP
56		qTGW1.2L	1	158-207	RM11522	RM12182	3.40-6.12	10.17-10.21	0.09-0.13	LL	2019, 2021	SP
57		qTGW4.1L	4	12-49	RM17478	TBGI210835	2.76-4.89	10.59-11.22	(-0.30 -0.06)	LL	2019, 2021	IR8
58		qTGW8.1N	8	4	RM22506	RM225565	2.5663	5.2682	0.574	NL	2019	SP
59		qTGW8.2L	8	11	RM225565	RM6208	2.52	10.2415	0.492	LL	2019	SP
60		qTGW12.1L	12	8-10	RM27824	RM28524	3.06-5.65	7.91-8.56	0.56-0.58	LL	2019, 2021	SP
61	GY	qGY1.1L	1	75	TBGI054892	RM11935	2.5376	5.9612	1.2179	LL	2019	SP
62		qGY1.2L	1	103	RM11935	RM11940	2.6962	12.7651	1.2669	LL	2019	SP
63		qGY3.1L	3	2	RM15630	TBGI133686	2.5671	11.4678	-0.1243	LL	2020	IR8
64		qGY3.2N	3	249	RM14428	RM14787	3.173	7.9843	0.9817	NL	2019	SP
65		qGY7.1CLN	7	81-125	TBGI322578	RM21808	2.89-3.35	15.08-17.06	1.16-1.84	NL,LL	2019, 2021	SP
66		qGY7.2N	7	81	TBGI322578	RM21808	3.1035	7.0653	0.1665	NL	2019	SP
67		qGY8.1CLN	8	161-201	HYVSSR8-06	HYVSSR8-10	2.52-4.18	11.27-18.78	0.15-0.24	NL,LL	2019, 2021	SP

## Sheet: S7-Candidate genes
Supplementary Table S7. List of candidate genes identified in three QTL hotspot regions.
Sl. No.	Locus ID	Transcript ID	Position	QTL hotspot region	Gene symbols	Gene names	Trait Ontology	References	Curated date
1	Os01g0856500	Os01t0856500-03	chr01:37000046..37004479	I	RAU1, OsLAX1, LAX1, OsRAU1, OsAUX1, AUX1	RELATED TO AUX1	tiller number, auxin sensitivity,floral organ development trait,plant height, days to heading	Zhao et al. (2015),Yu et al. (2015)	September 2, 2015
2	Os01g0856900	Os01t0856900-01	chr01:37021544..37023529	I	SBDCP1, OsSBDCP1	STARCH BINDING DOMAIN-CONTAINING PROTEIN 1, starch binding domain-containing protein 1	amylose content ,amylopectin content	Cakir et al. (2019)	April 4, 2019
3	Os01g0858900	Os01t0858900-01	chr01:37133703..37135319	I	OsSTLP1	sialyltransferase-like protein 1		Takashima et al.(2006)	July 21, 2022
4	Os01g0859300	Os01t0859300-01	chr01:37174575..37176344	I	ABI5, OsABI5, OsABI5-2, OsOREB1, OREB1, OsABF1, OsbZIP10, OsABI5-1	ABA INSENSITIVE 5, ABA Insensitive 5, Abscisic acid insensitive 5	germination rate,germinability at low temperature,hydrogen peroxide content, plant growth hormone sensitivity,fertility related trait,auxin sensitivity, pollen sterility, seed dormancy	Zou et al. (2007,2008),Fukumoto et al. (2013)	January 24, 2018
5	Os01g0862800	Os01t0862800-01	chr01:37334397..37336207	I	NAC59, ENAC1, ONAC059, ONAC59	NAC DOMAIN-CONTAINING PROTEIN 59, early NAC-domain protein induced by abiotic stress 1		Sun et al. (2012)	May 1, 2017
6	Os01g0863500	Os01t0863500-01	chr01:37365499..37366446	I	REL1, OsREL1	ROLLED AND ERECT LEAF 1, Rolled and Erect Leaf 1	abscisic acid sensitivity,leaf rolling, leaf angle, grain yield, grain shape, grain weight, plant height	Chen et al. (2015)	May 27, 2016
7	Os01g0864000	Os01t0864000-01	chr01:37396215..37397433	I	OsOFP8, OFP8, OsOFP30, OFP30, OsOFP08	OVATE family protein 8	leaf angle, leaf lamina joint bending	Yang et al. (2016)	June 26, 2017
8	Os01g0866400	Os01t0866400-01	chr01:37519585..37522414	I	MOC2, OscFBP1, cFBP1, FBP1, FR, OsFR, OsFBP1, OsMOC2, MOC2/FBP1	MONOCULM 2, cytosolic fructose-1, 6-bisphosphatase 1, monoculm 2	leaf color, plant height,relative growth rate, tiller number,tillering ability	Lee et al. (2008), Takemasa Koumoto et al. (2013)	January 15, 2021
9	Os01g0867300	Os01t0867300-01	chr01:37556707..37560104	I	BZIP12, OsbZIP12, OsABF1, ABF1, OsOSE2, OSE2, OsbZIP12/OsABF1	b-ZIP TRANSCRIPTION FACTOR 12, b-ZIP transcription factor 12, ABA responsive element binding factor 1	gibberellic acid sensitivity, heat tolerance,gibberellic acid content, germination rate, plant height, temperature response trait	Amir Hossain et al. (2010), Zhang et al. (2016)	May 12, 2016
10	Os01g0867800	Os01t0867800-03	chr01:37580457..37584772	I	PTB1, OsPTB1	POLYPYRIMIDINE TRACT-BINDING PROTEIN 1, polypyrimidine tract-binding protein 1	grain yield , filled grain number , inflorescence development trait, secondary branch number	Chen et al. (2022)	March 24, 2022
11	Os01g0871700	Os01t0871700-01	chr01:37800956..37802110	I	SBM1, PTR	SEEDLING BIOMASS 1		Xu et al. (2021)	May 31, 2021
12	Os01g0872500	Os01t0872500-03	chr01:37834177..37836926	I	NPF5.16, OsNPF5.16, PTR	NITRATE TRANSPORTER 1/PEPTIDE TRANSPORTER 5.16	total biomass yield, tiller number, plant dry weight, grain yield per plant, cytokinin content, filled grain number, growth and development trait	Wang et al. (2022)	February 14, 2022
13	Os01g0874900	Os01t0874900-01	chr01:37962564..37966769	I	CADT1, OsCADT1, LCRP, SHMT4, OsSHM4, SHM4, OsSHMT4, OsSHTM1, SHTM1, FLO20, OsFLO20	CD TOLERANCE 1, cadmium tolerance 1, low level of cysteine-rich proteins, serine hydroxymethyltransferase 4	endosperm storage protein content , protein content, starch content, floury endosperm, total fat content, starch grain shape, starch grain synthesis	Chen et al. (2020), Matsusaka et al. (2021)	October 11, 2021
14	Os01g0878400	Os01t0878400-01	chr01:38118010..38120760	I	AAP10C, OsAAP5, AAP5, OsAAP10C	AMINO ACID PERMEASE 10C, amino acid permease 5	cytokinin content, tiller number, amino acid content, grain yield	Wang et al.(2019)	March 22, 2019
15	Os01g0878700	Os01t0878700-02	chr01:38133475..38137770	I	AAP10D, OsAAP6, AAP6, qPC1, OsAAP10D	AMINO ACID PERMEASE 10D, amino acid permease 6	seed quality,protein content	Peng et al. (2014)	August 7, 2019
16	Os01g0880200	Os01t0880200-01	chr01:38197022..38202612	I	PGSIP-A1, OsGUX1, GUX1, OsPGSIP-A1, OsGUX1L	PLANT GLYCOGENIN-LIKE STARCH INITIATION PROTEIN A1	leaf development trait, monosaccharide content, chlorophyll content, glucose content,stem strength, 1000-dehulled grain weight, plant height, starch content	Gao et al. (2020)	March 4, 2020
17	Os01g0881500	Os01t0881500-01	chr01:38261869..38265489	I	PH1, CIGR, ph1, SCL1, OsSCL1, OsGRAS-3, GRAS-3, OsGRAS3, GRAS3, OsPH1, OsCIGR	PLANT HEIGHT 1, chitin-inducible gibberellin-responsive protein, plant height 1	plant height, abscisic acid sensitivity, internode length, temperature response trait, days to heading, flowering time, panicle length	Kovi et al. (2011)	November 26, 2021
18	Os04g0550600	Os04t0550600-01	chr04:27567824..27570449(+ strand)	II	HTD1, OsCCD7, D17	HIGH-TILLERING DWARF1	leaf lamina joint bending , leaf shape, relative chlorophyll content, tiller number, plant height, panicle type, leaf width, spikelet fertility, panicle number, stem length	Zou et al. (2006), Alder et al. (2012)	Aug. 28, 2017
19	Os08g0187500	Os08t0187500-02	chr08:5109386..5116765(+ strand)	III	ROC1	RICE OUTMOST CELL-SPECIFIC GENE 1	brassinosteroid sensitivity , embryo related trait, leaf shape	Ito et al. (2002)	Jun. 15, 2021
20	Os08g0189200	Os08t0189200-01	chr08:5222230..5223304(+ strand)	III	GLP8-3, OsGLP8-3, GER2	GERMIN-LIKE PROTEIN 8-3, Germin-like protein 8-3, germin-like protein 2	temperature response trait	Manosalva et al. (2009)	May 29, 2009

## Sheet: S8-RT-PCR Primers
Supplementary Table S8. Primers of differentially expressed genes (DEG) used for expression analysis by RT-PCR and qRT-PCR.
SL. NO	NAME	ABBREVIATIONS	FORWARD PRIMER (5'-3')	REVERSE PRIMER (5'-3')
1	RELATED TO AUX1	OsAUX1	TCGGCATGACCACCTATACC	GTGCATGATCTCCACTGTGAC
2	starch binding domain-containing protein 1	OsSBDCP1	GTGACTGTAGGTGTGGATGATG	GTGGTGTTTGTCCAATGCTAAC
3	b-ZIP transcription factor 12, ABA responsive element binding factor 1	OsbZIP12	CTGATGGATCCGATGGACCG	GCGACTCGAGCTCAGCAATA
4	polypyrimidine tract-binding protein 1	OsPTB1	AGATCATGCCCTCATCCAGA	ACGGTTGGGTACTTGGAGTA
5	NITRATE TRANSPORTER 1/PEPTIDE TRANSPORTER 5.16	OsNPF5.16	CGATCGTCATCTCTGTTCCTA	GCCAAAATCTCTTGCTACCA
6	PLANT GLYCOGENIN-LIKE STARCH INITIATION PROTEIN A1	OsGUX1	CATCTGGCTCTCCTACTGGTCT	CAGGAGAAACGTGTCTTCAGGT
7	chitin-inducible gibberellin-responsive protein, plant height 1	OsSCL1	ATTTCAGACAAGGTTCCGTGAG	TCACAGTACGACTTCAGTAACGA
8	RICE OUTMOST CELL-SPECIFIC GENE 1	OsROC1	AAGCACATCAGAGTTCTTGG	TCTTCTTCACCACCAGTACAG
9	HIGH-TILLERING DWARF1	OsHTD1	GAGGATGGTGGCTATGTTCTTC	CACAAGTGCATTCTCTGTCCCT
10	cytosolic fructose-1, 6-bisphosphatase 1, monoculm 2	OsMOC2	AGAGCGCGAGGCAGAGTAA	GTAAGGCCAGGGAGTCCATT
